# Supplementary material for: Depressive symptoms and associated factors among persons with physical disabilities in disability care homes of Kathmandu district, Nepal: A mixed method study
Source: PLOS Glob Public Health. 2023 Jan 12;3(1):e0001461. doi: 10.1371/journal.pgph.0001461 (PMC10021957; doi:10.1371/journal.pgph.0001461)
Supplement: S1 Data — (XLSX) [file pgph.0001461.s002.xlsx]

## Sheet: Sheet1
CODE	AGE	SEX	ETHNIC	RELIGION	EDU	EDULEVEL	FMLYTYP	MARIZSTS	NUMCHILD	FMLYINC	SELFINC	HLPFMLY	MONETARY	PSYSCO	MATERIAL	OTHERS	ANYDZIZ	BP	DIABETES	ASTHMA	GASTRIC	ARTH	ALLERGY	URICACID	HARTPBLM	EYEPBLM	TB	RANALINF	NEURITIS	OTHERS1	TRTDZIZ	WHYNOTRT	CIGG	NUMCIGG	WHYCIGG	TOBACCO	FREQTBC	DRINKALC	HOWMUCH	WHYDRINK	EXMEDYOG	NATURDIS	DURATION	DISTYPE	ASSITIVE	EGINFRAS	SADNESS	PESIMISM	FAILURE
45	68	1	2	5	1	#NULL!	1	1	2	1	5	2	1	1	2	2	1	2	1	2	2	2	2	2	2	2	2	2	2	1	1	#NULL!	1	1	1	2	#NULL!	2	#NULL!	#NULL!	3	2	0.58	3	1	2	1	1	1
56	78	1	2	1	1	#NULL!	1	1	6	1	8	2	2	2	2	1	1	2	2	2	2	2	2	2	2	2	2	2	1	2	2	3	2	#NULL!	#NULL!	2	#NULL!	1	2	3	2	2	8	4	1	1	1	1	1
86	51	1	2	3	1	#NULL!	1	1	0	7	1	2	1	1	1	2	1	1	2	1	2	2	2	2	2	2	2	2	2	2	1	#NULL!	2	#NULL!	#NULL!	1	2	2	#NULL!	#NULL!	3	2	30	2	2	2	1	1	1
92	63	1	2	1	2	1	2	1	3	7	8	2	1	1	1	2	1	1	2	1	1	2	2	2	2	2	2	2	2	2	1	#NULL!	1	2	2	2	#NULL!	2	#NULL!	#NULL!	3	2	56	2	2	1	2	2	2
93	62	2	2	1	1	#NULL!	1	1	0	7	1	2	1	2	1	#NULL!	1	2	2	2	1	2	2	2	2	2	2	2	2	2	1	#NULL!	2	#NULL!	#NULL!	2	#NULL!	2	#NULL!	#NULL!	3	2	20	2	2	1	2	2	1
97	61	2	2	3	1	#NULL!	1	1	3	6	1	2	1	2	2	2	1	1	2	2	2	2	2	2	2	2	2	2	2	1	1	#NULL!	2	#NULL!	#NULL!	2	#NULL!	2	#NULL!	#NULL!	3	2	25	2	2	1	2	2	2
100	71	1	5	3	2	2	1	1	1	7	1	2	#NULL!	#NULL!	#NULL!	#NULL!	1	1	1	2	2	2	2	2	2	2	2	2	2	2	1	#NULL!	2	#NULL!	#NULL!	2	#NULL!	2	#NULL!	#NULL!	3	2	71	7	1	1	2	2	2
101	61	2	2	1	2	1	2	1	3	7	8	2	1	1	1	2	1	1	2	1	1	2	2	2	2	2	2	2	2	2	1	#NULL!	1	2	2	2	#NULL!	2	#NULL!	#NULL!	3	2	50	2	2	1	2	2	2
103	83	1	2	1	1	#NULL!	1	1	1	7	1	2	1	1	1	2	1	2	2	2	2	1	2	2	2	2	2	2	2	2	1	#NULL!	2	#NULL!	#NULL!	2	#NULL!	2	#NULL!	#NULL!	2	2	70	2	1	1	1	1	2
105	55	2	2	1	1	#NULL!	2	1	6	3	1	2	1	2	1	2	1	1	2	2	1	2	2	2	2	2	2	2	2	2	1	#NULL!	2	#NULL!	#NULL!	2	#NULL!	2	#NULL!	#NULL!	1	2	20	2	2	1	1	1	2
116	64	2	5	1	1	#NULL!	1	1	1	6	1	2	#NULL!	#NULL!	#NULL!	#NULL!	1	1	2	2	1	1	2	2	2	2	2	2	2	2	1	#NULL!	1	2	1	2	#NULL!	2	#NULL!	#NULL!	3	2	57	2	2	1	2	2	2
119	41	2	2	1	2	1	1	1	2	6	1	2	#NULL!	#NULL!	#NULL!	#NULL!	1	1	2	2	2	2	2	2	2	2	2	2	2	2	1	#NULL!	2	#NULL!	#NULL!	2	#NULL!	2	#NULL!	#NULL!	3	2	21	2	2	1	1	1	1
122	59	1	5	3	2	3	1	1	1	7	1	2	2	1	1	2	1	2	2	1	1	2	2	2	2	2	2	2	2	2	2	1	2	#NULL!	#NULL!	1	1	2	#NULL!	#NULL!	3	2	44	2	2	1	1	1	1
127	57	2	2	3	2	1	1	1	0	6	1	2	1	1	1	2	1	2	2	2	1	1	2	2	2	2	2	2	2	2	1	#NULL!	2	#NULL!	#NULL!	2	#NULL!	2	#NULL!	#NULL!	3	2	34	2	1	1	1	1	1
136	40	2	2	1	1	#NULL!	1	1	2	7	1	2	2	2	1	2	1	2	1	2	2	2	2	2	2	2	2	2	2	2	1	#NULL!	2	#NULL!	#NULL!	2	#NULL!	2	#NULL!	#NULL!	3	2	35	2	2	1	1	1	1
139	84	1	5	1	2	2	1	1	1	6	1	1	2	2	2	1	1	2	2	1	2	1	1	2	2	2	2	2	2	2	1	#NULL!	2	#NULL!	#NULL!	2	#NULL!	2	#NULL!	#NULL!	3	2	70	2	2	1	1	1	1
144	73	2	5	1	1	#NULL!	1	1	1	6	1	1	1	1	1	2	1	1	2	2	2	2	2	2	2	2	2	2	2	2	1	#NULL!	2	#NULL!	#NULL!	2	#NULL!	2	#NULL!	#NULL!	3	2	50	2	1	1	1	1	1
149	57	1	2	1	1	#NULL!	1	1	3	6	1	1	1	1	1	2	1	1	2	2	2	2	2	2	2	2	2	2	2	2	1	#NULL!	2	#NULL!	#NULL!	1	1	1	1	1	3	2	30	2	2	1	2	1	1
151	75	1	5	1	1	#NULL!	1	1	1	6	1	1	2	1	1	2	1	1	2	2	1	2	2	2	2	2	2	2	2	2	1	#NULL!	2	#NULL!	#NULL!	2	#NULL!	2	#NULL!	#NULL!	2	2	60	2	2	1	1	1	1
153	55	2	2	1	1	#NULL!	1	1	1	6	1	1	1	1	1	2	1	2	2	2	2	1	2	2	2	2	2	2	2	2	1	#NULL!	1	3	2	2	#NULL!	1	1	1	2	2	47	2	2	1	0	0	1
159	56	1	1	1	2	1	1	1	2	6	1	1	2	1	1	1	1	2	2	2	2	1	2	2	2	2	2	2	2	1	1	#NULL!	2	#NULL!	#NULL!	1	1	2	#NULL!	#NULL!	2	2	35	2	2	1	0	2	2
29	31	1	3	1	1	#NULL!	1	1	1	5	6	2	#NULL!	#NULL!	#NULL!	#NULL!	1	2	2	2	2	2	1	2	2	2	2	2	2	2	1	#NULL!	2	#NULL!	#NULL!	2	#NULL!	2	#NULL!	#NULL!	3	2	1	3	2	1	1	1	2
65	55	1	2	2	1	#NULL!	1	1	2	1	8	2	#NULL!	#NULL!	#NULL!	#NULL!	1	2	2	1	2	2	2	2	2	2	2	2	2	2	1	#NULL!	2	#NULL!	#NULL!	2	#NULL!	2	#NULL!	#NULL!	3	2	8	4	2	1	1	1	0
95	60	2	2	1	1	#NULL!	1	1	0	6	1	2	#NULL!	#NULL!	#NULL!	#NULL!	1	2	2	2	1	2	2	2	2	2	2	2	2	2	1	#NULL!	2	#NULL!	#NULL!	2	#NULL!	2	#NULL!	#NULL!	3	2	20	2	2	1	2	1	1
96	70	1	1	1	1	#NULL!	1	1	3	2	8	2	#NULL!	#NULL!	#NULL!	#NULL!	1	2	2	2	1	2	1	2	2	2	2	2	2	2	1	#NULL!	1	1	1	2	#NULL!	1	2	3	3	2	58	2	2	1	1	2	0
106	55	2	2	3	1	#NULL!	1	1	1	6	1	2	#NULL!	#NULL!	#NULL!	#NULL!	1	2	2	2	2	1	2	2	2	2	2	2	2	2	1	#NULL!	2	#NULL!	#NULL!	2	#NULL!	2	#NULL!	#NULL!	3	2	9	2	2	1	0	1	1
109	83	1	2	1	1	#NULL!	1	1	1	7	1	2	#NULL!	#NULL!	#NULL!	#NULL!	1	1	2	2	1	2	2	2	2	2	2	2	2	2	1	#NULL!	2	#NULL!	#NULL!	2	#NULL!	2	#NULL!	#NULL!	3	2	70	2	2	1	1	1	1
110	69	2	5	1	1	#NULL!	1	1	1	1	1	2	#NULL!	#NULL!	#NULL!	#NULL!	1	1	2	1	2	2	2	2	2	2	2	2	1	2	1	#NULL!	2	#NULL!	#NULL!	2	#NULL!	2	#NULL!	#NULL!	3	2	60	2	2	1	2	2	2
113	75	1	2	3	1	#NULL!	1	1	9	7	1	2	#NULL!	#NULL!	#NULL!	#NULL!	1	1	2	2	2	2	2	2	2	2	1	2	2	2	1	#NULL!	2	#NULL!	#NULL!	2	#NULL!	2	#NULL!	#NULL!	3	2	30	2	1	1	1	2	1
114	85	1	2	1	1	#NULL!	1	1	1	1	1	2	#NULL!	#NULL!	#NULL!	#NULL!	1	1	2	2	1	2	2	2	2	2	2	2	2	2	1	#NULL!	1	1	1	2	#NULL!	2	#NULL!	#NULL!	2	2	40	2	2	1	1	1	1
118	42	2	1	3	1	#NULL!	2	1	5	5	1	2	#NULL!	#NULL!	#NULL!	#NULL!	1	1	2	2	1	2	2	2	2	2	2	2	2	2	1	#NULL!	2	#NULL!	#NULL!	2	#NULL!	2	#NULL!	#NULL!	3	2	30	2	2	1	1	1	1
135	51	2	5	3	1	#NULL!	1	1	2	7	1	2	#NULL!	#NULL!	#NULL!	#NULL!	1	2	2	2	1	2	2	2	2	2	2	2	2	2	1	#NULL!	2	#NULL!	#NULL!	2	#NULL!	2	#NULL!	#NULL!	3	2	45	2	2	1	1	2	2
140	80	2	2	1	1	#NULL!	3	1	1	7	1	2	#NULL!	#NULL!	#NULL!	#NULL!	1	1	2	2	2	2	2	2	2	2	2	2	2	2	1	#NULL!	2	#NULL!	#NULL!	2	#NULL!	2	#NULL!	#NULL!	3	2	27	2	2	1	2	2	2
147	63	1	2	2	1	#NULL!	1	1	1	7	1	2	#NULL!	#NULL!	#NULL!	#NULL!	1	2	2	1	2	2	2	2	2	2	2	2	2	2	2	2	2	#NULL!	#NULL!	2	#NULL!	2	#NULL!	#NULL!	3	2	42	2	2	1	2	2	2
154	85	1	5	1	1	#NULL!	1	1	3	1	1	2	#NULL!	#NULL!	#NULL!	#NULL!	1	2	2	2	1	2	2	2	2	2	2	2	2	2	1	#NULL!	2	#NULL!	#NULL!	2	#NULL!	2	#NULL!	#NULL!	3	2	35	2	2	1	2	2	2
76	46	1	2	3	1	#NULL!	3	2	#NULL!	6	8	#NULL!	#NULL!	#NULL!	#NULL!	#NULL!	1	1	2	2	1	2	2	2	2	2	2	2	2	2	1	#NULL!	1	1	2	2	#NULL!	2	#NULL!	#NULL!	3	2	20	2	2	1	1	1	2
10	25	1	2	3	2	3	1	2	#NULL!	1	6	1	2	2	1	2	1	2	2	2	2	2	2	2	2	2	2	2	1	2	2	1	2	#NULL!	#NULL!	2	#NULL!	2	#NULL!	#NULL!	2	2	5	4	1	1	1	0	0
13	22	2	5	1	2	4	2	2	#NULL!	1	6	1	1	2	2	2	1	2	2	2	1	2	2	2	2	2	2	2	2	2	2	4	2	#NULL!	#NULL!	2	#NULL!	2	#NULL!	#NULL!	3	2	12	5	1	2	1	1	2
14	19	2	2	3	2	3	1	2	#NULL!	1	6	1	1	2	2	2	1	2	2	2	1	2	2	2	2	2	1	2	2	2	1	#NULL!	2	#NULL!	#NULL!	2	#NULL!	2	#NULL!	#NULL!	2	2	15	4	1	1	1	1	1
20	25	1	2	2	2	3	2	2	#NULL!	1	6	1	1	1	1	2	1	2	2	2	1	2	2	2	2	2	2	2	2	2	1	#NULL!	2	#NULL!	#NULL!	2	#NULL!	1	2	3	2	2	3	4	1	1	1	1	1
27	33	1	2	2	2	2	2	2	#NULL!	1	4	1	1	1	1	2	1	2	2	2	1	2	2	2	2	2	2	2	2	2	1	#NULL!	2	#NULL!	#NULL!	2	#NULL!	2	#NULL!	#NULL!	3	2	8	4	1	1	1	1	0
32	21	2	5	1	2	3	1	2	#NULL!	2	6	1	1	2	1	2	1	2	2	2	1	2	2	2	2	2	2	2	2	2	1	#NULL!	2	#NULL!	#NULL!	2	#NULL!	2	#NULL!	#NULL!	2	2	15	4	2	1	0	0	0
40	32	2	2	1	2	3	2	2	#NULL!	1	6	1	1	2	2	2	1	2	2	2	1	2	2	2	2	2	2	2	2	2	1	4	2	#NULL!	#NULL!	2	#NULL!	2	#NULL!	#NULL!	1	2	10	4	1	1	0	1	0
41	32	2	5	1	2	4	2	2	#NULL!	1	6	1	1	2	2	2	1	2	2	2	1	2	2	2	2	2	2	2	2	2	1	#NULL!	2	#NULL!	#NULL!	2	#NULL!	2	#NULL!	#NULL!	2	2	2	4	2	1	3	3	3
53	20	2	2	1	2	3	1	2	#NULL!	5	8	1	1	2	2	2	1	2	2	2	2	2	2	2	2	1	2	2	2	2	1	#NULL!	2	#NULL!	#NULL!	2	#NULL!	2	#NULL!	#NULL!	3	1	#NULL!	9	1	1	1	1	1
54	42	1	2	1	2	3	2	2	#NULL!	1	8	1	1	2	2	2	1	2	2	2	2	2	2	2	2	2	2	1	2	2	1	#NULL!	2	#NULL!	#NULL!	2	#NULL!	2	#NULL!	#NULL!	2	2	30	4	1	1	1	0	1
63	21	1	5	1	2	4	2	2	#NULL!	1	8	1	1	2	2	2	1	2	2	2	2	2	1	2	2	2	2	2	2	2	1	#NULL!	2	#NULL!	#NULL!	2	#NULL!	2	#NULL!	#NULL!	2	2	3	4	1	1	1	1	3
141	85	2	2	3	2	1	1	2	#NULL!	7	1	1	1	1	2	1	1	2	2	2	2	2	1	2	2	2	2	2	2	1	1	#NULL!	2	#NULL!	#NULL!	2	#NULL!	2	#NULL!	#NULL!	3	2	78	2	1	2	2	2	2
11	52	1	5	1	2	2	3	2	#NULL!	#NULL!	1	2	#NULL!	#NULL!	#NULL!	#NULL!	1	2	2	2	1	2	2	2	2	2	2	2	2	2	1	#NULL!	2	#NULL!	#NULL!	2	#NULL!	2	#NULL!	#NULL!	3	2	10	9	1	1	2	0	2
12	48	1	5	1	2	1	2	2	#NULL!	1	1	2	#NULL!	#NULL!	#NULL!	#NULL!	1	2	2	2	1	2	2	2	2	2	2	2	2	2	1	#NULL!	2	#NULL!	#NULL!	2	#NULL!	2	#NULL!	#NULL!	3	1	#NULL!	4	1	1	0	1	1
24	24	2	2	2	1	#NULL!	1	2	#NULL!	1	6	2	#NULL!	#NULL!	#NULL!	#NULL!	1	2	2	2	1	2	2	2	2	2	2	2	2	2	1	#NULL!	2	#NULL!	#NULL!	2	#NULL!	2	#NULL!	#NULL!	2	2	4	4	1	2	0	0	1
25	25	2	2	2	2	1	1	2	#NULL!	1	6	2	#NULL!	#NULL!	#NULL!	#NULL!	1	2	2	2	1	2	2	2	2	2	2	2	2	2	2	1	2	#NULL!	#NULL!	2	#NULL!	2	#NULL!	#NULL!	3	2	20	3	1	1	2	2	2
30	53	2	5	1	2	2	1	2	#NULL!	7	6	2	#NULL!	#NULL!	#NULL!	#NULL!	1	1	2	2	1	2	2	2	2	2	2	2	2	2	2	1	2	#NULL!	#NULL!	2	#NULL!	2	#NULL!	#NULL!	3	1	#NULL!	7	1	2	1	1	1
33	34	2	2	1	2	2	2	2	#NULL!	1	6	2	#NULL!	#NULL!	#NULL!	#NULL!	1	2	2	2	1	2	2	2	2	2	2	2	2	2	1	#NULL!	1	1	3	2	#NULL!	1	2	3	3	1	#NULL!	8	2	2	1	2	2
72	25	1	2	1	2	5	1	2	#NULL!	1	8	2	#NULL!	#NULL!	#NULL!	#NULL!	1	2	2	2	2	2	2	2	2	2	2	1	2	1	1	#NULL!	2	#NULL!	#NULL!	2	#NULL!	2	#NULL!	#NULL!	3	1	#NULL!	4	1	1	0	0	1
73	25	1	5	1	2	4	1	2	#NULL!	1	8	2	#NULL!	#NULL!	#NULL!	#NULL!	1	2	2	2	1	2	2	2	2	2	2	2	2	2	2	1	2	#NULL!	#NULL!	2	#NULL!	2	#NULL!	#NULL!	3	2	3	3	1	1	2	2	2
134	65	2	5	1	2	2	1	2	#NULL!	1	7	2	#NULL!	#NULL!	#NULL!	#NULL!	1	2	2	2	1	2	2	2	2	2	2	2	2	2	1	#NULL!	2	#NULL!	#NULL!	2	#NULL!	2	#NULL!	#NULL!	3	2	60	2	1	1	2	2	2
75	49	2	5	1	1	#NULL!	3	2	3	6	8	#NULL!	#NULL!	#NULL!	#NULL!	#NULL!	1	2	1	2	1	2	2	2	2	2	2	2	2	2	1	#NULL!	2	#NULL!	#NULL!	2	#NULL!	2	#NULL!	#NULL!	3	2	30	2	2	1	1	1	1
77	75	1	5	1	2	1	1	2	1	6	8	#NULL!	#NULL!	#NULL!	#NULL!	#NULL!	1	1	2	2	1	2	2	2	2	2	2	2	2	2	2	1	2	#NULL!	#NULL!	2	#NULL!	2	#NULL!	#NULL!	3	2	33	2	2	1	1	1	1
84	79	1	2	1	1	#NULL!	3	2	0	#NULL!	1	#NULL!	#NULL!	#NULL!	#NULL!	#NULL!	1	2	1	1	2	2	2	2	2	2	2	2	2	2	1	#NULL!	2	#NULL!	#NULL!	2	#NULL!	2	#NULL!	#NULL!	3	2	50	2	2	2	2	1	1
87	35	2	2	3	1	#NULL!	1	2	0	7	1	#NULL!	#NULL!	#NULL!	#NULL!	#NULL!	1	2	2	2	1	2	2	2	2	2	2	2	2	2	1	#NULL!	2	#NULL!	#NULL!	2	#NULL!	2	#NULL!	#NULL!	3	2	25	2	2	1	1	1	0
124	84	2	1	1	1	#NULL!	1	2	1	2	1	1	1	2	2	2	1	1	2	2	1	2	2	2	2	2	2	2	2	2	1	#NULL!	2	#NULL!	#NULL!	2	#NULL!	2	#NULL!	#NULL!	3	2	40	2	1	1	2	2	1
145	50	2	2	2	1	#NULL!	1	2	1	4	1	1	1	1	1	2	1	2	1	2	2	2	2	2	2	2	2	2	2	2	1	#NULL!	1	1	2	2	#NULL!	2	#NULL!	#NULL!	3	2	3	2	2	1	1	1	2
160	71	2	5	1	1	#NULL!	1	2	2	3	1	1	1	1	1	2	1	1	2	2	2	2	2	2	2	2	2	2	2	2	1	#NULL!	2	#NULL!	#NULL!	2	#NULL!	2	#NULL!	#NULL!	1	2	63	2	2	1	2	2	2
107	63	2	5	2	2	1	3	2	0	6	1	2	#NULL!	#NULL!	#NULL!	#NULL!	1	1	2	2	1	2	2	2	2	2	2	2	2	1	1	#NULL!	1	1	1	2	#NULL!	2	#NULL!	#NULL!	3	2	50	2	2	1	2	2	1
82	62	1	5	1	2	1	3	1	0	#NULL!	5	#NULL!	#NULL!	#NULL!	#NULL!	#NULL!	2	#NULL!	#NULL!	#NULL!	#NULL!	#NULL!	#NULL!	#NULL!	#NULL!	#NULL!	#NULL!	#NULL!	#NULL!	#NULL!	#NULL!	#NULL!	2	#NULL!	#NULL!	2	#NULL!	2	#NULL!	#NULL!	3	2	40	2	1	2	1	1	1
8	20	1	5	1	2	2	2	1	0	1	6	1	1	2	2	2	2	#NULL!	#NULL!	#NULL!	#NULL!	#NULL!	#NULL!	#NULL!	#NULL!	#NULL!	#NULL!	#NULL!	#NULL!	#NULL!	#NULL!	#NULL!	2	#NULL!	#NULL!	2	#NULL!	2	#NULL!	#NULL!	2	2	15	1	1	1	3	0	0
19	29	1	2	2	2	4	1	1	1	8	6	1	1	2	2	2	2	#NULL!	#NULL!	#NULL!	#NULL!	#NULL!	#NULL!	#NULL!	#NULL!	#NULL!	#NULL!	#NULL!	#NULL!	#NULL!	#NULL!	#NULL!	2	#NULL!	#NULL!	2	#NULL!	1	2	3	1	2	6	4	1	1	1	2	1
36	18	2	1	1	2	3	1	1	0	7	6	1	1	2	1	2	2	#NULL!	#NULL!	#NULL!	#NULL!	#NULL!	#NULL!	#NULL!	#NULL!	#NULL!	#NULL!	#NULL!	#NULL!	#NULL!	#NULL!	#NULL!	2	#NULL!	#NULL!	2	#NULL!	2	#NULL!	#NULL!	1	2	10	7	1	1	1	1	0
47	22	2	5	1	2	3	2	1	0	1	6	1	1	1	1	2	2	#NULL!	#NULL!	#NULL!	#NULL!	#NULL!	#NULL!	#NULL!	#NULL!	#NULL!	#NULL!	#NULL!	#NULL!	#NULL!	#NULL!	#NULL!	2	#NULL!	#NULL!	2	#NULL!	2	#NULL!	#NULL!	3	2	6	7	2	2	1	1	1
62	57	1	2	1	2	2	2	1	6	1	2	1	1	2	2	2	2	#NULL!	#NULL!	#NULL!	#NULL!	#NULL!	#NULL!	#NULL!	#NULL!	#NULL!	#NULL!	#NULL!	#NULL!	#NULL!	#NULL!	#NULL!	2	#NULL!	#NULL!	1	1	1	2	4	3	2	6	4	1	1	2	2	2
83	66	2	2	3	1	#NULL!	1	1	1	6	1	1	#NULL!	#NULL!	#NULL!	#NULL!	2	#NULL!	#NULL!	#NULL!	#NULL!	#NULL!	#NULL!	#NULL!	#NULL!	#NULL!	#NULL!	#NULL!	#NULL!	#NULL!	#NULL!	#NULL!	2	#NULL!	#NULL!	2	#NULL!	2	#NULL!	#NULL!	3	2	35	2	2	1	2	1	1
85	35	2	5	1	1	#NULL!	1	1	1	6	1	1	#NULL!	#NULL!	#NULL!	#NULL!	2	#NULL!	#NULL!	#NULL!	#NULL!	#NULL!	#NULL!	#NULL!	#NULL!	#NULL!	#NULL!	#NULL!	#NULL!	#NULL!	#NULL!	#NULL!	2	#NULL!	#NULL!	2	#NULL!	2	#NULL!	#NULL!	3	2	20	2	2	1	1	1	1
88	45	1	2	1	2	2	1	1	1	7	1	1	1	1	1	2	2	#NULL!	#NULL!	#NULL!	#NULL!	#NULL!	#NULL!	#NULL!	#NULL!	#NULL!	#NULL!	#NULL!	#NULL!	#NULL!	#NULL!	#NULL!	2	#NULL!	#NULL!	2	#NULL!	2	#NULL!	#NULL!	3	2	25	2	2	1	2	1	1
89	52	2	5	1	1	#NULL!	1	1	2	2	1	1	1	1	1	2	2	#NULL!	#NULL!	#NULL!	#NULL!	#NULL!	#NULL!	#NULL!	#NULL!	#NULL!	#NULL!	#NULL!	#NULL!	#NULL!	#NULL!	#NULL!	2	#NULL!	#NULL!	2	#NULL!	2	#NULL!	#NULL!	3	2	20	2	2	1	1	1	2
94	35	1	5	1	1	#NULL!	1	1	1	6	1	1	#NULL!	#NULL!	#NULL!	#NULL!	2	#NULL!	#NULL!	#NULL!	#NULL!	#NULL!	#NULL!	#NULL!	#NULL!	#NULL!	#NULL!	#NULL!	#NULL!	#NULL!	#NULL!	#NULL!	1	1	2	2	#NULL!	1	2	1	3	2	20	2	2	1	1	1	1
102	32	1	2	1	2	2	1	1	2	5	1	1	1	1	1	2	2	#NULL!	#NULL!	#NULL!	#NULL!	#NULL!	#NULL!	#NULL!	#NULL!	#NULL!	#NULL!	#NULL!	#NULL!	#NULL!	#NULL!	#NULL!	1	1	2	1	2	1	2	4	3	2	10	2	1	1	1	1	2
111	29	1	2	3	2	2	1	1	1	5	1	1	1	2	2	2	2	#NULL!	#NULL!	#NULL!	#NULL!	#NULL!	#NULL!	#NULL!	#NULL!	#NULL!	#NULL!	#NULL!	#NULL!	#NULL!	#NULL!	#NULL!	1	1	2	2	#NULL!	2	#NULL!	#NULL!	3	2	10	2	2	1	2	1	2
121	40	1	3	1	1	#NULL!	1	1	1	7	1	1	1	2	2	2	2	#NULL!	#NULL!	#NULL!	#NULL!	#NULL!	#NULL!	#NULL!	#NULL!	#NULL!	#NULL!	#NULL!	#NULL!	#NULL!	#NULL!	#NULL!	2	#NULL!	#NULL!	2	#NULL!	2	#NULL!	#NULL!	3	2	20	2	2	1	0	1	1
123	32	2	2	3	2	1	1	1	1	7	1	1	1	1	1	2	2	#NULL!	#NULL!	#NULL!	#NULL!	#NULL!	#NULL!	#NULL!	#NULL!	#NULL!	#NULL!	#NULL!	#NULL!	#NULL!	#NULL!	#NULL!	2	#NULL!	#NULL!	2	#NULL!	2	#NULL!	#NULL!	3	2	22	2	1	1	1	1	0
126	75	2	5	3	1	#NULL!	1	1	0	1	1	1	#NULL!	#NULL!	#NULL!	#NULL!	2	#NULL!	#NULL!	#NULL!	#NULL!	#NULL!	#NULL!	#NULL!	#NULL!	#NULL!	#NULL!	#NULL!	#NULL!	#NULL!	#NULL!	#NULL!	2	#NULL!	#NULL!	2	#NULL!	2	#NULL!	#NULL!	3	2	60	2	2	1	0	0	0
133	60	1	5	1	1	#NULL!	1	1	1	7	1	1	1	2	2	2	2	#NULL!	#NULL!	#NULL!	#NULL!	#NULL!	#NULL!	#NULL!	#NULL!	#NULL!	#NULL!	#NULL!	#NULL!	#NULL!	#NULL!	#NULL!	2	#NULL!	#NULL!	2	#NULL!	2	#NULL!	#NULL!	1	2	50	2	1	1	2	2	1
137	61	1	5	1	1	#NULL!	1	1	0	7	1	1	2	2	1	2	2	#NULL!	#NULL!	#NULL!	#NULL!	#NULL!	#NULL!	#NULL!	#NULL!	#NULL!	#NULL!	#NULL!	#NULL!	#NULL!	#NULL!	#NULL!	1	1	2	2	#NULL!	2	#NULL!	#NULL!	3	2	43	2	2	1	1	1	2
138	60	2	5	3	1	#NULL!	1	1	1	3	1	1	2	2	2	1	2	#NULL!	#NULL!	#NULL!	#NULL!	#NULL!	#NULL!	#NULL!	#NULL!	#NULL!	#NULL!	#NULL!	#NULL!	#NULL!	#NULL!	#NULL!	2	#NULL!	#NULL!	2	#NULL!	2	#NULL!	#NULL!	3	2	18	2	1	1	1	2	1
143	71	1	2	2	1	#NULL!	1	1	2	6	1	1	1	1	1	1	2	#NULL!	#NULL!	#NULL!	#NULL!	#NULL!	#NULL!	#NULL!	#NULL!	#NULL!	#NULL!	#NULL!	#NULL!	#NULL!	#NULL!	#NULL!	2	#NULL!	#NULL!	1	1	1	2	3	3	2	41	2	1	1	0	0	1
152	50	1	2	1	1	#NULL!	1	1	0	6	1	1	2	2	1	2	2	#NULL!	#NULL!	#NULL!	#NULL!	#NULL!	#NULL!	#NULL!	#NULL!	#NULL!	#NULL!	#NULL!	#NULL!	#NULL!	#NULL!	#NULL!	2	#NULL!	#NULL!	2	#NULL!	2	#NULL!	#NULL!	3	2	40	2	1	1	0	0	1
155	68	2	5	1	2	1	1	1	1	6	1	1	2	2	1	2	2	#NULL!	#NULL!	#NULL!	#NULL!	#NULL!	#NULL!	#NULL!	#NULL!	#NULL!	#NULL!	#NULL!	#NULL!	#NULL!	#NULL!	#NULL!	2	#NULL!	#NULL!	2	#NULL!	2	#NULL!	#NULL!	3	2	55	2	2	1	2	1	1
158	44	2	2	1	1	#NULL!	1	1	4	6	1	1	1	1	1	2	2	#NULL!	#NULL!	#NULL!	#NULL!	#NULL!	#NULL!	#NULL!	#NULL!	#NULL!	#NULL!	#NULL!	#NULL!	#NULL!	#NULL!	#NULL!	2	#NULL!	#NULL!	2	#NULL!	2	#NULL!	#NULL!	3	2	35	2	2	1	2	1	1
50	32	1	2	2	2	2	1	1	2	1	8	2	#NULL!	#NULL!	#NULL!	#NULL!	2	#NULL!	#NULL!	#NULL!	#NULL!	#NULL!	#NULL!	#NULL!	#NULL!	#NULL!	#NULL!	#NULL!	#NULL!	#NULL!	#NULL!	#NULL!	2	#NULL!	#NULL!	2	#NULL!	2	#NULL!	#NULL!	3	2	6	4	1	2	1	1	2
64	36	1	5	1	2	2	1	1	4	1	8	2	#NULL!	#NULL!	#NULL!	#NULL!	2	#NULL!	#NULL!	#NULL!	#NULL!	#NULL!	#NULL!	#NULL!	#NULL!	#NULL!	#NULL!	#NULL!	#NULL!	#NULL!	#NULL!	#NULL!	2	#NULL!	#NULL!	2	#NULL!	2	#NULL!	#NULL!	3	2	2	3	1	1	1	1	1
67	38	1	2	2	1	#NULL!	2	1	2	1	8	2	#NULL!	#NULL!	#NULL!	#NULL!	2	#NULL!	#NULL!	#NULL!	#NULL!	#NULL!	#NULL!	#NULL!	#NULL!	#NULL!	#NULL!	#NULL!	#NULL!	#NULL!	#NULL!	#NULL!	2	#NULL!	#NULL!	2	#NULL!	2	#NULL!	#NULL!	2	2	3	3	1	1	1	1	1
108	65	2	2	3	1	#NULL!	1	1	2	6	1	2	#NULL!	#NULL!	#NULL!	#NULL!	2	#NULL!	#NULL!	#NULL!	#NULL!	#NULL!	#NULL!	#NULL!	#NULL!	#NULL!	#NULL!	#NULL!	#NULL!	#NULL!	#NULL!	#NULL!	2	#NULL!	#NULL!	2	#NULL!	2	#NULL!	#NULL!	3	2	40	2	2	1	2	2	1
112	55	1	3	1	2	2	1	1	2	7	1	2	#NULL!	#NULL!	#NULL!	#NULL!	2	#NULL!	#NULL!	#NULL!	#NULL!	#NULL!	#NULL!	#NULL!	#NULL!	#NULL!	#NULL!	#NULL!	#NULL!	#NULL!	#NULL!	#NULL!	2	#NULL!	#NULL!	2	#NULL!	2	#NULL!	#NULL!	3	2	10	2	1	1	2	2	1
125	87	2	5	1	1	#NULL!	1	1	3	7	1	2	#NULL!	#NULL!	#NULL!	#NULL!	2	#NULL!	#NULL!	#NULL!	#NULL!	#NULL!	#NULL!	#NULL!	#NULL!	#NULL!	#NULL!	#NULL!	#NULL!	#NULL!	#NULL!	#NULL!	1	2	2	2	#NULL!	2	#NULL!	#NULL!	3	2	65	2	1	1	1	1	1
129	66	1	2	3	2	2	1	1	6	1	1	2	#NULL!	#NULL!	#NULL!	#NULL!	2	#NULL!	#NULL!	#NULL!	#NULL!	#NULL!	#NULL!	#NULL!	#NULL!	#NULL!	#NULL!	#NULL!	#NULL!	#NULL!	#NULL!	#NULL!	2	#NULL!	#NULL!	2	#NULL!	2	#NULL!	#NULL!	3	2	46	2	1	1	1	1	1
131	67	1	1	2	1	#NULL!	1	1	1	1	1	2	#NULL!	#NULL!	#NULL!	#NULL!	2	#NULL!	#NULL!	#NULL!	#NULL!	#NULL!	#NULL!	#NULL!	#NULL!	#NULL!	#NULL!	#NULL!	#NULL!	#NULL!	#NULL!	#NULL!	2	#NULL!	#NULL!	2	#NULL!	2	#NULL!	#NULL!	3	2	55	2	2	1	1	1	1
146	60	2	2	2	1	#NULL!	1	1	1	5	1	2	#NULL!	#NULL!	#NULL!	#NULL!	2	#NULL!	#NULL!	#NULL!	#NULL!	#NULL!	#NULL!	#NULL!	#NULL!	#NULL!	#NULL!	#NULL!	#NULL!	#NULL!	#NULL!	#NULL!	2	#NULL!	#NULL!	2	#NULL!	1	2	3	3	2	55	2	2	1	2	2	2
156	62	2	2	2	1	#NULL!	1	1	6	1	1	2	#NULL!	#NULL!	#NULL!	#NULL!	2	#NULL!	#NULL!	#NULL!	#NULL!	#NULL!	#NULL!	#NULL!	#NULL!	#NULL!	#NULL!	#NULL!	#NULL!	#NULL!	#NULL!	#NULL!	2	#NULL!	#NULL!	2	#NULL!	2	#NULL!	#NULL!	3	2	18	2	1	2	2	1	1
157	51	1	5	3	1	#NULL!	1	1	1	6	1	2	#NULL!	#NULL!	#NULL!	#NULL!	2	#NULL!	#NULL!	#NULL!	#NULL!	#NULL!	#NULL!	#NULL!	#NULL!	#NULL!	#NULL!	#NULL!	#NULL!	#NULL!	#NULL!	#NULL!	2	#NULL!	#NULL!	2	#NULL!	2	#NULL!	#NULL!	3	2	40	2	2	1	2	2	2
162	75	1	5	1	1	#NULL!	1	1	2	3	7	2	#NULL!	#NULL!	#NULL!	#NULL!	2	#NULL!	#NULL!	#NULL!	#NULL!	#NULL!	#NULL!	#NULL!	#NULL!	#NULL!	#NULL!	#NULL!	#NULL!	#NULL!	#NULL!	#NULL!	2	#NULL!	#NULL!	2	#NULL!	2	#NULL!	#NULL!	3	2	30	2	2	1	1	1	1
18	19	2	2	1	2	3	3	2	#NULL!	#NULL!	6	#NULL!	#NULL!	#NULL!	#NULL!	#NULL!	2	#NULL!	#NULL!	#NULL!	#NULL!	#NULL!	#NULL!	#NULL!	#NULL!	#NULL!	#NULL!	#NULL!	#NULL!	#NULL!	#NULL!	#NULL!	2	#NULL!	#NULL!	2	#NULL!	2	#NULL!	#NULL!	2	2	2	4	1	1	3	3	2
80	80	2	2	3	1	#NULL!	3	2	#NULL!	#NULL!	5	#NULL!	#NULL!	#NULL!	#NULL!	#NULL!	2	#NULL!	#NULL!	#NULL!	#NULL!	#NULL!	#NULL!	#NULL!	#NULL!	#NULL!	#NULL!	#NULL!	#NULL!	#NULL!	#NULL!	#NULL!	2	#NULL!	#NULL!	2	#NULL!	2	#NULL!	#NULL!	3	2	60	2	2	1	1	1	1
128	73	2	2	3	1	#NULL!	3	2	#NULL!	#NULL!	1	#NULL!	#NULL!	#NULL!	#NULL!	#NULL!	2	#NULL!	#NULL!	#NULL!	#NULL!	#NULL!	#NULL!	#NULL!	#NULL!	#NULL!	#NULL!	#NULL!	#NULL!	#NULL!	#NULL!	#NULL!	2	#NULL!	#NULL!	2	#NULL!	2	#NULL!	#NULL!	3	2	30	2	2	1	1	1	2
15	29	2	2	1	1	#NULL!	1	2	#NULL!	1	6	1	1	2	2	2	2	#NULL!	#NULL!	#NULL!	#NULL!	#NULL!	#NULL!	#NULL!	#NULL!	#NULL!	#NULL!	#NULL!	#NULL!	#NULL!	#NULL!	#NULL!	2	#NULL!	#NULL!	2	#NULL!	2	#NULL!	#NULL!	3	2	2	3	2	1	1	2	2
22	35	2	2	2	2	3	2	2	#NULL!	1	6	1	1	1	1	2	2	#NULL!	#NULL!	#NULL!	#NULL!	#NULL!	#NULL!	#NULL!	#NULL!	#NULL!	#NULL!	#NULL!	#NULL!	#NULL!	#NULL!	#NULL!	2	#NULL!	#NULL!	2	#NULL!	2	#NULL!	#NULL!	1	2	5	4	1	1	1	1	1
23	35	1	5	3	2	3	1	2	#NULL!	1	1	1	1	2	2	2	2	#NULL!	#NULL!	#NULL!	#NULL!	#NULL!	#NULL!	#NULL!	#NULL!	#NULL!	#NULL!	#NULL!	#NULL!	#NULL!	#NULL!	#NULL!	2	#NULL!	#NULL!	1	1	2	#NULL!	#NULL!	1	2	4	4	1	1	2	2	1
34	35	2	5	5	2	3	1	2	#NULL!	1	6	1	1	2	2	2	2	#NULL!	#NULL!	#NULL!	#NULL!	#NULL!	#NULL!	#NULL!	#NULL!	#NULL!	#NULL!	#NULL!	#NULL!	#NULL!	#NULL!	#NULL!	1	1	1	2	#NULL!	2	#NULL!	#NULL!	3	2	30	1	1	1	1	1	1
39	28	1	5	1	2	3	1	2	#NULL!	1	6	1	1	2	1	2	2	#NULL!	#NULL!	#NULL!	#NULL!	#NULL!	#NULL!	#NULL!	#NULL!	#NULL!	#NULL!	#NULL!	#NULL!	#NULL!	#NULL!	#NULL!	2	#NULL!	#NULL!	2	#NULL!	1	2	3	1	2	3	4	1	2	1	1	1
42	25	1	3	1	2	3	1	2	#NULL!	1	8	1	1	2	1	2	2	#NULL!	#NULL!	#NULL!	#NULL!	#NULL!	#NULL!	#NULL!	#NULL!	#NULL!	#NULL!	#NULL!	#NULL!	#NULL!	#NULL!	#NULL!	2	#NULL!	#NULL!	1	1	1	2	3	3	2	0.91	3	1	2	1	1	1
48	22	1	5	1	2	2	1	2	#NULL!	1	8	1	2	1	1	2	2	#NULL!	#NULL!	#NULL!	#NULL!	#NULL!	#NULL!	#NULL!	#NULL!	#NULL!	#NULL!	#NULL!	#NULL!	#NULL!	#NULL!	#NULL!	2	#NULL!	#NULL!	2	#NULL!	2	#NULL!	#NULL!	3	1	#NULL!	9	2	1	1	1	1
51	27	1	2	2	2	2	1	2	#NULL!	1	6	1	1	2	2	2	2	#NULL!	#NULL!	#NULL!	#NULL!	#NULL!	#NULL!	#NULL!	#NULL!	#NULL!	#NULL!	#NULL!	#NULL!	#NULL!	#NULL!	#NULL!	1	1	3	2	#NULL!	1	2	4	1	2	6	4	1	1	1	0	1
57	30	2	2	5	2	4	1	2	#NULL!	1	8	1	1	1	1	2	2	#NULL!	#NULL!	#NULL!	#NULL!	#NULL!	#NULL!	#NULL!	#NULL!	#NULL!	#NULL!	#NULL!	#NULL!	#NULL!	#NULL!	#NULL!	2	#NULL!	#NULL!	2	#NULL!	1	2	3	3	2	5	4	1	1	1	1	1
68	22	2	2	2	2	3	2	2	#NULL!	1	8	1	1	2	1	2	2	#NULL!	#NULL!	#NULL!	#NULL!	#NULL!	#NULL!	#NULL!	#NULL!	#NULL!	#NULL!	#NULL!	#NULL!	#NULL!	#NULL!	#NULL!	2	#NULL!	#NULL!	2	#NULL!	2	#NULL!	#NULL!	3	2	7	4	1	1	1	1	1
150	24	2	5	1	1	#NULL!	2	2	#NULL!	1	1	1	1	2	2	2	2	#NULL!	#NULL!	#NULL!	#NULL!	#NULL!	#NULL!	#NULL!	#NULL!	#NULL!	#NULL!	#NULL!	#NULL!	#NULL!	#NULL!	#NULL!	2	#NULL!	#NULL!	2	#NULL!	2	#NULL!	#NULL!	3	2	18	2	1	1	0	2	2
43	20	1	5	1	2	3	1	2	#NULL!	4	8	2	#NULL!	#NULL!	#NULL!	#NULL!	2	#NULL!	#NULL!	#NULL!	#NULL!	#NULL!	#NULL!	#NULL!	#NULL!	#NULL!	#NULL!	#NULL!	#NULL!	#NULL!	#NULL!	#NULL!	2	#NULL!	#NULL!	2	#NULL!	2	#NULL!	#NULL!	1	2	3	3	1	1	0	0	0
61	28	1	2	1	2	3	3	2	#NULL!	#NULL!	5	2	#NULL!	#NULL!	#NULL!	#NULL!	2	#NULL!	#NULL!	#NULL!	#NULL!	#NULL!	#NULL!	#NULL!	#NULL!	#NULL!	#NULL!	#NULL!	#NULL!	#NULL!	#NULL!	#NULL!	2	#NULL!	#NULL!	2	#NULL!	2	#NULL!	#NULL!	2	1	#NULL!	8	1	1	1	1	1
90	19	1	3	1	1	#NULL!	2	2	#NULL!	5	8	2	#NULL!	#NULL!	#NULL!	#NULL!	2	#NULL!	#NULL!	#NULL!	#NULL!	#NULL!	#NULL!	#NULL!	#NULL!	#NULL!	#NULL!	#NULL!	#NULL!	#NULL!	#NULL!	#NULL!	2	#NULL!	#NULL!	2	#NULL!	2	#NULL!	#NULL!	1	2	8	2	1	1	1	1	1
74	56	1	2	3	1	#NULL!	3	2	0	6	8	#NULL!	#NULL!	#NULL!	#NULL!	#NULL!	2	#NULL!	#NULL!	#NULL!	#NULL!	#NULL!	#NULL!	#NULL!	#NULL!	#NULL!	#NULL!	#NULL!	#NULL!	#NULL!	#NULL!	#NULL!	2	#NULL!	#NULL!	2	#NULL!	2	#NULL!	#NULL!	3	2	25	2	1	1	2	1	1
79	84	1	2	1	1	#NULL!	1	2	1	6	5	#NULL!	#NULL!	#NULL!	#NULL!	#NULL!	2	#NULL!	#NULL!	#NULL!	#NULL!	#NULL!	#NULL!	#NULL!	#NULL!	#NULL!	#NULL!	#NULL!	#NULL!	#NULL!	#NULL!	#NULL!	2	#NULL!	#NULL!	2	#NULL!	2	#NULL!	#NULL!	3	2	50	2	2	2	2	1	2
115	54	2	1	3	1	#NULL!	3	2	0	#NULL!	1	#NULL!	#NULL!	#NULL!	#NULL!	#NULL!	2	#NULL!	#NULL!	#NULL!	#NULL!	#NULL!	#NULL!	#NULL!	#NULL!	#NULL!	#NULL!	#NULL!	#NULL!	#NULL!	#NULL!	#NULL!	2	#NULL!	#NULL!	2	#NULL!	2	#NULL!	#NULL!	3	2	30	2	2	1	1	1	1
28	43	2	2	2	2	1	1	2	0	2	4	1	1	1	1	2	2	#NULL!	#NULL!	#NULL!	#NULL!	#NULL!	#NULL!	#NULL!	#NULL!	#NULL!	#NULL!	#NULL!	#NULL!	#NULL!	#NULL!	#NULL!	2	#NULL!	#NULL!	2	#NULL!	2	#NULL!	#NULL!	2	1	#NULL!	4	2	1	2	1	1
78	49	2	5	1	1	#NULL!	1	2	3	2	5	1	1	2	2	2	2	#NULL!	#NULL!	#NULL!	#NULL!	#NULL!	#NULL!	#NULL!	#NULL!	#NULL!	#NULL!	#NULL!	#NULL!	#NULL!	#NULL!	#NULL!	2	#NULL!	#NULL!	2	#NULL!	2	#NULL!	#NULL!	3	2	31	2	2	1	1	1	1
81	46	2	1	3	1	#NULL!	1	2	0	6	8	1	1	2	2	2	1	#NULL!	#NULL!	#NULL!	#NULL!	#NULL!	#NULL!	#NULL!	#NULL!	#NULL!	#NULL!	#NULL!	#NULL!	#NULL!	#NULL!	#NULL!	1	1	2	2	#NULL!	2	#NULL!	#NULL!	3	2	30	2	2	1	1	1	1
58	62	1	5	1	1	#NULL!	3	2	0	#NULL!	8	2	#NULL!	#NULL!	#NULL!	#NULL!	1	#NULL!	#NULL!	#NULL!	#NULL!	#NULL!	#NULL!	#NULL!	#NULL!	#NULL!	#NULL!	#NULL!	#NULL!	#NULL!	#NULL!	#NULL!	2	#NULL!	#NULL!	2	#NULL!	2	#NULL!	#NULL!	3	2	30	4	1	1	0	0	1
142	49	1	5	1	1	#NULL!	1	2	0	6	1	2	#NULL!	#NULL!	#NULL!	#NULL!	1	#NULL!	#NULL!	#NULL!	#NULL!	#NULL!	#NULL!	#NULL!	#NULL!	#NULL!	#NULL!	#NULL!	#NULL!	#NULL!	#NULL!	#NULL!	2	#NULL!	#NULL!	1	2	2	#NULL!	#NULL!	2	2	30	2	2	1	2	2	2
35	38	2	5	1	2	3	1	1	0	2	6	1	1	2	1	2	1	2	2	2	1	2	2	2	2	2	2	2	2	2	1	#NULL!	2	#NULL!	#NULL!	2	#NULL!	2	#NULL!	#NULL!	3	2	8	3	2	1	1	1	0
99	35	1	2	3	2	2	1	1	1	7	8	1	1	2	1	2	1	2	2	1	2	2	2	2	2	2	2	2	2	1	1	#NULL!	2	#NULL!	#NULL!	2	#NULL!	2	#NULL!	#NULL!	3	2	15	2	2	2	1	1	0
130	45	2	5	3	1	#NULL!	1	1	2	5	1	1	1	2	2	2	1	2	2	2	2	2	1	2	2	2	2	2	2	2	1	#NULL!	2	#NULL!	#NULL!	2	#NULL!	2	#NULL!	#NULL!	1	2	30	2	2	1	0	0	0
132	60	1	2	1	2	1	1	1	3	4	1	1	1	1	1	2	1	1	2	1	1	2	2	2	2	2	2	2	2	2	1	#NULL!	2	#NULL!	#NULL!	1	2	2	#NULL!	#NULL!	2	2	43	2	1	1	0	0	0
161	55	2	1	3	1	#NULL!	1	1	4	7	1	1	2	2	1	2	1	2	1	2	2	2	2	2	2	2	2	2	2	2	1	#NULL!	1	1	2	2	#NULL!	2	#NULL!	#NULL!	3	2	21	2	2	1	1	1	1
38	31	2	2	5	2	3	2	2	#NULL!	1	6	1	1	1	1	2	1	1	2	2	2	2	2	2	2	2	2	2	2	2	1	#NULL!	2	#NULL!	#NULL!	2	#NULL!	2	#NULL!	#NULL!	3	2	3	4	1	1	1	1	1
66	38	1	5	1	2	1	1	2	#NULL!	2	8	1	1	2	2	2	1	2	1	2	2	2	2	2	2	2	2	2	2	2	1	#NULL!	2	#NULL!	#NULL!	2	#NULL!	2	#NULL!	#NULL!	2	2	10	4	2	1	0	1	0
69	30	2	5	1	1	#NULL!	1	2	#NULL!	1	8	1	1	2	2	2	1	2	2	2	2	2	2	2	2	2	2	2	2	1	1	#NULL!	2	#NULL!	#NULL!	2	#NULL!	2	#NULL!	#NULL!	3	1	#NULL!	7	2	1	0	0	0
71	29	1	2	1	2	3	2	2	#NULL!	3	8	1	1	2	2	2	1	2	2	2	1	2	2	2	2	2	2	2	2	2	2	5	1	1	2	2	#NULL!	1	2	3	3	2	4	7	1	1	1	0	0
104	65	1	3	2	1	#NULL!	1	2	#NULL!	7	1	1	1	1	1	2	1	2	2	1	2	2	2	2	2	2	2	2	2	2	1	#NULL!	2	#NULL!	#NULL!	2	#NULL!	2	#NULL!	#NULL!	3	2	30	2	1	1	0	0	0
1	38	1	5	1	2	4	1	2	#NULL!	1	6	2	#NULL!	#NULL!	#NULL!	#NULL!	1	2	2	2	1	2	2	2	2	2	2	2	2	2	1	#NULL!	2	#NULL!	#NULL!	2	#NULL!	2	#NULL!	#NULL!	3	2	3	4	1	1	0	0	0
3	39	2	5	1	2	2	2	1	1	2	4	1	1	1	1	2	2	#NULL!	#NULL!	#NULL!	#NULL!	#NULL!	#NULL!	#NULL!	#NULL!	#NULL!	#NULL!	#NULL!	#NULL!	#NULL!	#NULL!	#NULL!	2	#NULL!	#NULL!	2	#NULL!	2	#NULL!	#NULL!	1	2	7	4	1	1	0	0	1
6	24	1	2	2	2	3	1	1	#NULL!	1	6	1	1	2	2	2	2	#NULL!	#NULL!	#NULL!	#NULL!	#NULL!	#NULL!	#NULL!	#NULL!	#NULL!	#NULL!	#NULL!	#NULL!	#NULL!	#NULL!	#NULL!	2	#NULL!	#NULL!	2	#NULL!	1	2	1	2	2	8	4	1	1	2	0	0
9	26	1	2	1	1	#NULL!	1	1	0	5	1	1	1	2	2	2	2	#NULL!	#NULL!	#NULL!	#NULL!	#NULL!	#NULL!	#NULL!	#NULL!	#NULL!	#NULL!	#NULL!	#NULL!	#NULL!	#NULL!	#NULL!	2	#NULL!	#NULL!	2	#NULL!	2	#NULL!	#NULL!	3	1	#NULL!	1	1	1	0	0	0
16	45	1	5	1	2	1	2	1	1	3	6	1	2	1	1	2	2	#NULL!	#NULL!	#NULL!	#NULL!	#NULL!	#NULL!	#NULL!	#NULL!	#NULL!	#NULL!	#NULL!	#NULL!	#NULL!	#NULL!	#NULL!	2	#NULL!	#NULL!	1	1	1	2	3	1	2	1	4	1	1	0	0	0
17	39	2	2	2	1	#NULL!	1	1	1	5	6	1	1	1	1	2	2	#NULL!	#NULL!	#NULL!	#NULL!	#NULL!	#NULL!	#NULL!	#NULL!	#NULL!	#NULL!	#NULL!	#NULL!	#NULL!	#NULL!	#NULL!	2	#NULL!	#NULL!	2	#NULL!	1	2	3	3	2	3	4	1	1	0	0	0
49	40	1	2	2	1	#NULL!	1	1	1	1	4	1	1	1	1	2	2	#NULL!	#NULL!	#NULL!	#NULL!	#NULL!	#NULL!	#NULL!	#NULL!	#NULL!	#NULL!	#NULL!	#NULL!	#NULL!	#NULL!	#NULL!	1	1	3	2	#NULL!	2	#NULL!	#NULL!	3	2	16	3	2	1	0	1	0
59	38	1	2	2	1	#NULL!	1	1	2	1	8	1	1	2	2	2	2	#NULL!	#NULL!	#NULL!	#NULL!	#NULL!	#NULL!	#NULL!	#NULL!	#NULL!	#NULL!	#NULL!	#NULL!	#NULL!	#NULL!	#NULL!	2	#NULL!	#NULL!	2	#NULL!	1	2	3	3	2	8	4	1	1	0	1	0
31	33	2	2	1	2	1	1	1	1	7	6	2	#NULL!	#NULL!	#NULL!	#NULL!	2	#NULL!	#NULL!	#NULL!	#NULL!	#NULL!	#NULL!	#NULL!	#NULL!	#NULL!	#NULL!	#NULL!	#NULL!	#NULL!	#NULL!	#NULL!	2	#NULL!	#NULL!	2	#NULL!	2	#NULL!	#NULL!	3	2	10	3	1	1	1	1	2
91	50	1	3	3	1	#NULL!	1	1	2	1	1	2	#NULL!	#NULL!	#NULL!	#NULL!	2	#NULL!	#NULL!	#NULL!	#NULL!	#NULL!	#NULL!	#NULL!	#NULL!	#NULL!	#NULL!	#NULL!	#NULL!	#NULL!	#NULL!	#NULL!	1	1	3	2	#NULL!	1	2	4	3	2	2	2	2	1	0	0	0
2	20	1	5	1	2	3	1	2	#NULL!	1	4	1	1	1	1	2	2	#NULL!	#NULL!	#NULL!	#NULL!	#NULL!	#NULL!	#NULL!	#NULL!	#NULL!	#NULL!	#NULL!	#NULL!	#NULL!	#NULL!	#NULL!	2	#NULL!	#NULL!	2	#NULL!	2	#NULL!	#NULL!	1	2	6	4	1	1	0	0	0
4	27	1	2	2	2	2	1	2	#NULL!	1	4	1	1	1	1	2	2	#NULL!	#NULL!	#NULL!	#NULL!	#NULL!	#NULL!	#NULL!	#NULL!	#NULL!	#NULL!	#NULL!	#NULL!	#NULL!	#NULL!	#NULL!	2	#NULL!	#NULL!	2	#NULL!	1	2	3	1	2	10	4	1	1	0	0	1
5	22	1	5	1	2	4	1	2	#NULL!	2	6	1	1	2	1	2	2	#NULL!	#NULL!	#NULL!	#NULL!	#NULL!	#NULL!	#NULL!	#NULL!	#NULL!	#NULL!	#NULL!	#NULL!	#NULL!	#NULL!	#NULL!	2	#NULL!	#NULL!	2	#NULL!	2	#NULL!	#NULL!	1	2	3	3	2	1	0	0	0
26	29	2	2	1	2	2	1	2	#NULL!	1	6	1	1	2	2	2	2	#NULL!	#NULL!	#NULL!	#NULL!	#NULL!	#NULL!	#NULL!	#NULL!	#NULL!	#NULL!	#NULL!	#NULL!	#NULL!	#NULL!	#NULL!	2	#NULL!	#NULL!	2	#NULL!	2	#NULL!	#NULL!	2	2	7	4	2	1	0	0	1
37	24	1	2	1	2	3	1	2	#NULL!	1	6	1	1	2	2	2	2	#NULL!	#NULL!	#NULL!	#NULL!	#NULL!	#NULL!	#NULL!	#NULL!	#NULL!	#NULL!	#NULL!	#NULL!	#NULL!	#NULL!	#NULL!	2	#NULL!	#NULL!	1	1	2	#NULL!	#NULL!	1	2	2	4	1	1	0	0	1
46	26	1	2	1	2	5	1	2	#NULL!	2	4	1	1	1	1	2	2	#NULL!	#NULL!	#NULL!	#NULL!	#NULL!	#NULL!	#NULL!	#NULL!	#NULL!	#NULL!	#NULL!	#NULL!	#NULL!	#NULL!	#NULL!	2	#NULL!	#NULL!	2	#NULL!	2	#NULL!	#NULL!	1	2	0.33	4	1	1	0	0	0
52	32	1	2	1	2	3	1	2	#NULL!	1	8	1	1	2	1	2	2	#NULL!	#NULL!	#NULL!	#NULL!	#NULL!	#NULL!	#NULL!	#NULL!	#NULL!	#NULL!	#NULL!	#NULL!	#NULL!	#NULL!	#NULL!	1	1	2	2	#NULL!	1	2	3	2	2	5	4	2	1	1	1	1
55	34	2	2	1	2	2	1	2	#NULL!	3	5	1	1	2	2	2	2	#NULL!	#NULL!	#NULL!	#NULL!	#NULL!	#NULL!	#NULL!	#NULL!	#NULL!	#NULL!	#NULL!	#NULL!	#NULL!	#NULL!	#NULL!	2	#NULL!	#NULL!	2	#NULL!	2	#NULL!	#NULL!	3	2	5	4	1	1	1	0	1
60	37	1	5	3	2	3	1	2	#NULL!	2	8	1	1	2	1	2	2	#NULL!	#NULL!	#NULL!	#NULL!	#NULL!	#NULL!	#NULL!	#NULL!	#NULL!	#NULL!	#NULL!	#NULL!	#NULL!	#NULL!	#NULL!	2	#NULL!	#NULL!	2	#NULL!	1	2	3	3	2	5	4	1	1	0	0	0
7	19	1	1	1	2	4	1	2	#NULL!	1	6	2	#NULL!	#NULL!	#NULL!	#NULL!	2	#NULL!	#NULL!	#NULL!	#NULL!	#NULL!	#NULL!	#NULL!	#NULL!	#NULL!	#NULL!	#NULL!	#NULL!	#NULL!	#NULL!	#NULL!	2	#NULL!	#NULL!	2	#NULL!	2	#NULL!	#NULL!	2	2	3	7	1	2	0	0	0
21	32	1	5	1	2	3	1	2	#NULL!	1	6	2	#NULL!	#NULL!	#NULL!	#NULL!	2	#NULL!	#NULL!	#NULL!	#NULL!	#NULL!	#NULL!	#NULL!	#NULL!	#NULL!	#NULL!	#NULL!	#NULL!	#NULL!	#NULL!	#NULL!	1	1	1	2	#NULL!	1	2	1	1	2	3	4	1	1	1	1	0
44	26	1	5	1	2	5	1	2	#NULL!	7	8	2	#NULL!	#NULL!	#NULL!	#NULL!	2	#NULL!	#NULL!	#NULL!	#NULL!	#NULL!	#NULL!	#NULL!	#NULL!	#NULL!	#NULL!	#NULL!	#NULL!	#NULL!	#NULL!	#NULL!	2	#NULL!	#NULL!	2	#NULL!	2	#NULL!	#NULL!	2	2	0.83	3	2	1	3	3	0
98	69	1	5	1	1	#NULL!	2	2	#NULL!	3	1	2	#NULL!	#NULL!	#NULL!	#NULL!	2	#NULL!	#NULL!	#NULL!	#NULL!	#NULL!	#NULL!	#NULL!	#NULL!	#NULL!	#NULL!	#NULL!	#NULL!	#NULL!	#NULL!	#NULL!	1	1	1	2	#NULL!	2	#NULL!	#NULL!	2	2	35	2	1	1	0	0	0
148	79	1	2	1	2	1	1	2	#NULL!	6	1	2	#NULL!	#NULL!	#NULL!	#NULL!	2	#NULL!	#NULL!	#NULL!	#NULL!	#NULL!	#NULL!	#NULL!	#NULL!	#NULL!	#NULL!	#NULL!	#NULL!	#NULL!	#NULL!	#NULL!	2	#NULL!	#NULL!	2	#NULL!	2	#NULL!	#NULL!	3	2	20	2	2	1	1	0	0
117	61	2	2	3	2	1	1	2	8	4	1	1	#NULL!	#NULL!	#NULL!	#NULL!	2	#NULL!	#NULL!	#NULL!	#NULL!	#NULL!	#NULL!	#NULL!	#NULL!	#NULL!	#NULL!	#NULL!	#NULL!	#NULL!	#NULL!	#NULL!	2	#NULL!	#NULL!	2	#NULL!	2	#NULL!	#NULL!	3	2	53	2	2	1	1	1	1
70	54	1	5	1	2	1	1	2	#NULL!	#NULL!	8	2	#NULL!	#NULL!	#NULL!	#NULL!	2	#NULL!	#NULL!	#NULL!	#NULL!	#NULL!	#NULL!	#NULL!	#NULL!	#NULL!	#NULL!	#NULL!	#NULL!	#NULL!	#NULL!	#NULL!	2	#NULL!	#NULL!	2	#NULL!	2	#NULL!	#NULL!	3	1	#NULL!	6	1	1	0	0	0
120	60	1	2	1	1	#NULL!	1	2	7	1	1	2	#NULL!	#NULL!	#NULL!	#NULL!	2	#NULL!	#NULL!	#NULL!	#NULL!	#NULL!	#NULL!	#NULL!	#NULL!	#NULL!	#NULL!	#NULL!	#NULL!	#NULL!	#NULL!	#NULL!	1	2	2	2	#NULL!	2	#NULL!	#NULL!	3	2	50	2	1	1	0	0	1
[truncated: 39 more columns]
